# Supplementary material for: Self-organization of modular network architecture by activity-dependent neuronal migration and outgrowth
Source: eLife. 2019 Sep 17;8:e47996. doi: 10.7554/eLife.47996 (PMC6783273; doi:10.7554/eLife.47996)
Supplement: Figure 3—source data 1. [file elife-47996-fig3-data1.zip]

Archive with 2 entries (2 files):
- data_morphology_development.mat
- plot_morphology_development_fig3BCEFHI.m
