# Supplementary material for: Self-organization of modular network architecture by activity-dependent neuronal migration and outgrowth
Source: eLife. 2019 Sep 17;8:e47996. doi: 10.7554/eLife.47996 (PMC6783273; doi:10.7554/eLife.47996)
Supplement: Figure 5—source data 1. [file elife-47996-fig5-data1.zip]

Archive with 5 entries (5 files):
- data_calcium.mat
- data_mea_development.mat
- plot_calcium_fig5BCDE.m
- plot_mea_development_fig5F.m
- fit_exponent.m
