# Supplementary material for: Self-organization of modular network architecture by activity-dependent neuronal migration and outgrowth
Source: eLife. 2019 Sep 17;8:e47996. doi: 10.7554/eLife.47996 (PMC6783273; doi:10.7554/eLife.47996)
Supplement: Figure 6—source data 1. [file elife-47996-fig6-data1.zip]

Archive with 4 entries (4 files):
- data_mea_development.mat
- data_ptx_development.mat
- plot_mea_development_fig6A.m
- plot_ptx_development_fig6B.m
